# Supplementary material for: Large-scale genomic rearrangements boost SCRaMbLE in Saccharomyces cerevisiae
Source: Nat Commun. 2024 Jan 26;15:770. doi: 10.1038/s41467-023-44511-5 (PMC10817965; doi:10.1038/s41467-023-44511-5)
Supplement: Supplementary file 6 — Supplementary Data 3 [file 41467_2023_44511_MOESM6_ESM.xlsx]

## Sheet: intersect.212R
Supplementary Data 3: SNPs/InDels in SparLox83
NC_001133.9	24306	24307	CGTCTCAGCAGCTCCAGTACTGGTAGTT	C	968.03	NC_001133.9	24000	27968	YAL063C	1
NC_001133.9	25340	25341	C	A	465.06	NC_001133.9	24000	27968	YAL063C	1
NC_001133.9	25488	25489	G	A	409.67	NC_001133.9	24000	27968	YAL063C	1
NC_001133.9	25497	25498	G	A	409.67	NC_001133.9	24000	27968	YAL063C	1
NC_001133.9	25506	25507	C	T	409.67	NC_001133.9	24000	27968	YAL063C	1
NC_001133.9	25509	25510	G	A	409.67	NC_001133.9	24000	27968	YAL063C	1
NC_001133.9	25512	25513	T	G	409.67	NC_001133.9	24000	27968	YAL063C	1
NC_001133.9	25515	25516	A	G	409.67	NC_001133.9	24000	27968	YAL063C	1
NC_001133.9	25536	25537	G	A	346.04	NC_001133.9	24000	27968	YAL063C	1
NC_001133.9	25542	25543	A	G	346.04	NC_001133.9	24000	27968	YAL063C	1
NC_001133.9	25560	25561	G	A	241.64	NC_001133.9	24000	27968	YAL063C	1
NC_001133.9	25584	25585	A	G	199.64	NC_001133.9	24000	27968	YAL063C	1
NC_001133.9	25611	25612	G	A	204.64	NC_001133.9	24000	27968	YAL063C	1
NC_001133.9	25623	25624	G	A	115.64	NC_001133.9	24000	27968	YAL063C	1
NC_001133.9	41475	41476	G	T	1134.06	NC_001133.9	39259	41901	YAL056W	1
NC_001133.9	141030	141031	T	A	222.04	NC_001133.9	139503	141431	YAL005C	1
NC_001133.9	141135	141136	A	T	411.06	NC_001133.9	139503	141431	YAL005C	1
NC_001133.9	161128	161129	C	T	187.64	NC_001133.9	160597	164187	YAR009C	1
NC_001133.9	206126	206127	T	C	301.02	NC_001133.9	203403	208016	YAR050W	1
NC_001133.9	206129	206130	A	C	301.02	NC_001133.9	203403	208016	YAR050W	1
NC_001133.9	206132	206133	G	T	301.02	NC_001133.9	203403	208016	YAR050W	1
NC_001133.9	206144	206145	C	T	391.05	NC_001133.9	203403	208016	YAR050W	1
NC_001133.9	206176	206177	CG	C	436.02	NC_001133.9	203403	208016	YAR050W	1
NC_001133.9	206179	206180	A	AC	505.02	NC_001133.9	203403	208016	YAR050W	1
NC_001134.8	1691	1692	T	C	250.64	NC_001134.8	280	2658	YBL113C	1
NC_001134.8	15101	15102	T	G	408.06	NC_001134.8	14241	17696	YBL105C	1
NC_001134.8	15510	15511	G	T	751.06	NC_001134.8	14241	17696	YBL105C	1
NC_001134.8	15518	15519	A	G	933.06	NC_001134.8	14241	17696	YBL105C	1
NC_001134.8	16380	16381	C	T	557.06	NC_001134.8	14241	17696	YBL105C	1
NC_001134.8	16392	16393	A	G	532.06	NC_001134.8	14241	17696	YBL105C	1
NC_001134.8	30012	30013	C	T	754.06	NC_001134.8	29935	31251	YBL100W-A	1
NC_001134.8	30012	30013	C	T	754.06	NC_001134.8	29935	35248	YBL100W-B	1
NC_001134.8	30050	30051	A	G	638.06	NC_001134.8	29935	31251	YBL100W-A	1
NC_001134.8	30050	30051	A	G	638.06	NC_001134.8	29935	35248	YBL100W-B	1
NC_001134.8	30658	30659	G	T	301.02	NC_001134.8	29935	31251	YBL100W-A	1
NC_001134.8	30658	30659	G	T	301.02	NC_001134.8	29935	35248	YBL100W-B	1
NC_001134.8	30660	30661	T	C	301.02	NC_001134.8	29935	31251	YBL100W-A	1
NC_001134.8	30660	30661	T	C	301.02	NC_001134.8	29935	35248	YBL100W-B	1
NC_001134.8	30848	30849	C	G	37.32	NC_001134.8	29935	31251	YBL100W-A	1
NC_001134.8	30848	30849	C	G	37.32	NC_001134.8	29935	35248	YBL100W-B	1
NC_001134.8	72365	72366	GCAA	G	67.6	NC_001134.8	71866	72972	YBL081W	1
NC_001134.8	180063	180064	C	T	646.06	NC_001134.8	177874	181275	YBL022C	1
NC_001134.8	246232	246233	A	ACTGTGCGGTATTTC	401.97	NC_001134.8	245906	246547	YBR005W	1
NC_001134.8	246239	246240	A	ATAACTTCGTATAATGTACATTAT	300.98	NC_001134.8	245906	246547	YBR005W	1
NC_001134.8	246244	246245	A	AGTTATAACCTAGCTCTACTTTAGAGGCCCCGGATTCTGGTGCTCGTAGACCGCAGCCTGTCCCCGCAGTTCCAGTACGGTCACCTTTGGGT	481.02	NC_001134.8	245906	246547	YBR005W	1
NC_001134.8	246247	246248	T	C	255.97	NC_001134.8	245906	246547	YBR005W	1
NC_001134.8	246252	246253	T	TCCCACCTTAC	300.98	NC_001134.8	245906	246547	YBR005W	1
NC_001134.8	246255	246256	G	GAATTTAGTCCCTGCTA	337.97	NC_001134.8	245906	246547	YBR005W	1
NC_001134.8	263144	263145	GC	G	731.03	NC_001134.8	259869	265140	YBR012W-B	1
NC_001134.8	263153	263154	C	T	796.06	NC_001134.8	259869	265140	YBR012W-B	1
NC_001134.8	263158	263159	CG	C	796.03	NC_001134.8	259869	265140	YBR012W-B	1
NC_001134.8	263168	263169	CG	C	796.03	NC_001134.8	259869	265140	YBR012W-B	1
NC_001134.8	383176	383177	C	CG	162.92	NC_001134.8	383112	385988	YBR073W	1
NC_001134.8	474544	474545	A	G	915.06	NC_001134.8	474392	476437	YBR117C	1
NC_001134.8	474920	474921	T	C	630.06	NC_001134.8	474392	476437	YBR117C	1
NC_001134.8	485927	485928	GT	G	137.88	NC_001134.8	484742	486691	YBR123C	1
NC_001134.8	539062	539063	C	CTGTGCGGTATTT	294.93	NC_001134.8	537876	539705	YBR148W	1
NC_001134.8	539064	539065	A	ACACCG	339.98	NC_001134.8	537876	539705	YBR148W	1
NC_001134.8	539067	539068	A	AACTTCGTATAATGTACATTATACGAAGTTATAACCTAGCTCTACTTTAGAGGCCCCGGATTCTGGTGCTCGTAGACCGCAGCCTGTCCCCGCAGTTCCAGTACGGTCACCTT	391.01	NC_001134.8	537876	539705	YBR148W	1
NC_001134.8	539073	539074	C	CACGATCTCCCACCTTA	121.8	NC_001134.8	537876	539705	YBR148W	1
NC_001134.8	539078	539079	C	A	121.84	NC_001134.8	537876	539705	YBR148W	1
NC_001134.8	539082	539083	T	TAGTCCCTGC	118.7	NC_001134.8	537876	539705	YBR148W	1
NC_001134.8	574459	574460	G	A	350.06	NC_001134.8	573915	575996	YBR169C	1
NC_001134.8	746362	746363	CATCTGCA	C	1201.03	NC_001134.8	746361	747803	YBR272C	1
NC_001134.8	784713	784714	CTT	C	107.6	NC_001134.8	784702	785073	YBR292C	1
NC_001135.5	2867	2868	C	T	560.06	NC_001135.5	2824	3750	YCL074W	1
NC_001135.5	25424	25425	T	TC	568.02	NC_001135.5	24768	26906	YCL057W	1
NC_001135.5	25425	25426	A	T	568.06	NC_001135.5	24768	26906	YCL057W	1
NC_001135.5	91335	91336	TAAGAAG	T	94.6	NC_001135.5	91324	92418	YCL018W	1
NC_001135.5	91343	91344	TC	T	94.6	NC_001135.5	91324	92418	YCL018W	1
NC_001135.5	162640	162641	T	G	552.06	NC_001135.5	162599	162865	YCR024C-B	1
NC_001135.5	162694	162695	G	A	713.06	NC_001135.5	162599	162865	YCR024C-B	1
NC_001135.5	162712	162713	TA	T	474.22	NC_001135.5	162599	162865	YCR024C-B	1
NC_001135.5	163059	163060	T	C	427.06	NC_001135.5	162945	163067	YCR024C-A	1
NC_001135.5	199081	199082	G	A	394.06	NC_001135.5	197621	199549	YCR038C	1
NC_001136.10	7721	7722	C	CA	179.93	NC_001136.10	5985	7814	YDL247W	1
NC_001136.10	74808	74809	C	T	575.06	NC_001136.10	74446	76545	YDL214C	1
NC_001136.10	208587	208588	G	T	213.05	NC_001136.10	205360	210561	YDL140C	1
NC_001136.10	243422	243423	CT	C	57.6	NC_001136.10	242552	244981	YDL122W	1
NC_001136.10	315612	315613	C	A	897.06	NC_001136.10	315357	316388	YDL078C	1
NC_001136.10	646833	646834	C	T	1413.64	NC_001136.10	645858	651126	YDR098C-B	1
NC_001136.10	739523	739524	G	A	488.06	NC_001136.10	734901	739997	YDR141C	1
NC_001136.10	747495	747496	TACAACA	T	61.6	NC_001136.10	746738	748357	YDR145W	1
NC_001136.10	757631	757632	G	C	364.06	NC_001136.10	755628	763874	YDR150W	1
NC_001136.10	758310	758311	T	C	233.02	NC_001136.10	755628	763874	YDR150W	1
NC_001136.10	783598	783599	G	A	250.06	NC_001136.10	782041	784215	YDR164C	1
NC_001136.10	801680	801681	CTCT	C	60.6	NC_001136.10	796193	802222	YDR170C	1
NC_001136.10	864219	864220	A	G	777.06	NC_001136.10	862054	864708	YDR206W	1
NC_001136.10	880467	880468	TCG	T	94.6	NC_001136.10	878659	883927	YDR210C-D	1
NC_001136.10	880697	880698	A	G	415.32	NC_001136.10	878659	883927	YDR210C-D	1
NC_001136.10	966349	966350	T	C	422.06	NC_001136.10	965113	966489	YDR254W	1
NC_001136.10	983736	983737	G	A	67.64	NC_001136.10	981462	986775	YDR261W-B	1
NC_001136.10	983739	983740	A	G	67.64	NC_001136.10	981462	986775	YDR261W-B	1
NC_001136.10	1150910	1150911	A	AG	520.03	NC_001136.10	1150842	1150941	YNCD0024C	1
NC_001136.10	1253397	1253398	T	C	1083.06	NC_001136.10	1252537	1254501	YDR389W	1
NC_001136.10	1305680	1305681	TG	T	472.02	NC_001136.10	1305630	1305712	YNCD0028W	1
NC_001136.10	1307799	1307800	T	C	255.97	NC_001136.10	1306267	1311675	YDR420W	1
NC_001136.10	1307835	1307836	G	A	255.97	NC_001136.10	1306267	1311675	YDR420W	1
NC_001136.10	1402305	1402306	C	T	491.06	NC_001136.10	1401770	1402564	YDR471W	1
NC_001136.10	1433710	1433711	A	T	475.06	NC_001136.10	1431968	1434268	YDR490C	1
NC_001137.3	75122	75123	C	CCTGTGCGGTATTTCACACCGATAACTTCGTATAATGTACATTATACGAAGTTATAA	416.97	NC_001137.3	73771	75327	YEL042W	1
NC_001137.3	75126	75127	A	AGCTCTACTTTAGAGGCCCCG	616.03	NC_001137.3	73771	75327	YEL042W	1
NC_001137.3	75129	75130	T	TTCTGGTGCTCGTA	661.03	NC_001137.3	73771	75327	YEL042W	1
NC_001137.3	75131	75132	A	ACCGCAGCCTGTCCCCGCAGTTCCAGTACGGTCACCTTTGGGTCACG	796.03	NC_001137.3	73771	75327	YEL042W	1
NC_001137.3	75133	75134	T	TCTCCCACCTTAC	796.03	NC_001137.3	73771	75327	YEL042W	1
NC_001137.3	75138	75139	A	ATTT	571.02	NC_001137.3	73771	75327	YEL042W	1
NC_001137.3	75145	75146	T	TGCTA	531.92	NC_001137.3	73771	75327	YEL042W	1
NC_001137.3	87549	87550	A	G	612.06	NC_001137.3	86937	89852	YEL032W	1
NC_001137.3	116168	116169	T	TGATAACTTCGTATAGCATACATTATACGAAGTTATC	613.03	NC_001137.3	116167	116970	YEL021W	1
NC_001137.3	116577	116578	G	A	478.06	NC_001137.3	116167	116970	YEL021W	1
NC_001137.3	116644	116645	G	T	595.06	NC_001137.3	116167	116970	YEL021W	1
NC_001137.3	116796	116797	A	T	490.06	NC_001137.3	116167	116970	YEL021W	1
NC_001137.3	116838	116839	C	G	308.06	NC_001137.3	116167	116970	YEL021W	1
NC_001137.3	116909	116910	GTGAACGTTACAGAAAAGCAGGCT	G	97.6	NC_001137.3	116167	116970	YEL021W	1
NC_001137.3	154531	154532	T	A	608.06	NC_001137.3	153520	155808	YER001W	1
NC_001137.3	266547	266548	A	C	504.64	NC_001137.3	266512	268113	YER056C	1
NC_001137.3	266548	266549	G	A	504.64	NC_001137.3	266512	268113	YER056C	1
NC_001137.3	266554	266555	G	A	498.64	NC_001137.3	266512	268113	YER056C	1
NC_001137.3	266576	266577	G	C	752.64	NC_001137.3	266512	268113	YER056C	1
NC_001137.3	266578	266579	A	G	752.64	NC_001137.3	266512	268113	YER056C	1
NC_001137.3	266581	266582	C	T	752.64	NC_001137.3	266512	268113	YER056C	1
NC_001137.3	278026	278027	C	T	647.64	NC_001137.3	276572	278164	YER060W-A	1
NC_001137.3	278032	278033	T	C	647.64	NC_001137.3	276572	278164	YER060W-A	1
NC_001137.3	278095	278096	A	G	349.64	NC_001137.3	276572	278164	YER060W-A	1
NC_001137.3	278098	278099	C	T	349.64	NC_001137.3	276572	278164	YER060W-A	1
NC_001137.3	278100	278101	G	C	349.64	NC_001137.3	276572	278164	YER060W-A	1
NC_001137.3	278122	278123	T	C	337.64	NC_001137.3	276572	278164	YER060W-A	1
NC_001137.3	278128	278129	T	C	337.64	NC_001137.3	276572	278164	YER060W-A	1
NC_001137.3	278129	278130	G	T	337.64	NC_001137.3	276572	278164	YER060W-A	1
NC_001137.3	352394	352395	A	G	707.06	NC_001137.3	351698	353236	YER096W	1
NC_001137.3	433011	433012	C	CT	33.6	NC_001137.3	432495	433958	YER133W	1
NC_001137.3	469955	469956	C	T	962.06	NC_001137.3	469686	472424	YER151C	1
NC_001137.3	533998	533999	G	C	301.04	NC_001137.3	529530	536021	YER172C	1
NC_001138.5	1139	1140	A	G	52.32	NC_001138.5	836	1363	YFL067W	1
NC_001138.5	1148	1149	G	A	52.32	NC_001138.5	836	1363	YFL067W	1
NC_001138.5	202866	202867	C	T	531.99	NC_001138.5	201960	203433	YFR024C-A	1
NC_001138.5	210067	210068	AT	A	92.6	NC_001138.5	208413	210068	YFR028C	1
NC_001138.5	226131	226132	CAA	C	70.61	NC_001138.5	226121	226465	YFR035C	1
NC_001139.9	44990	44991	G	A	519.06	NC_001139.9	44652	45197	YGL242C	1
NC_001139.9	61218	61219	G	A	288.04	NC_001139.9	59122	61854	YGL233W	1
NC_001139.9	386978	386979	C	G	866.06	NC_001139.9	385196	388732	YGL062W	1
NC_001139.9	386979	386980	G	C	866.06	NC_001139.9	385196	388732	YGL062W	1
NC_001139.9	530034	530035	A	ATCATCATCATCATCATCATCATCATCATCATCATCATCATCATCATCCATATCCTTATCCTCATCCTCATCCTCATCCTCATCC	840.02	NC_001139.9	529264	530919	YGR023W	1
NC_001139.9	567428	567429	G	GT	651.6	NC_001139.9	562199	567467	YGR038C-B	1
NC_001139.9	567428	567429	G	GT	651.6	NC_001139.9	566145	567467	YGR038C-A	1
NC_001139.9	567432	567433	T	G	652.64	NC_001139.9	562199	567467	YGR038C-B	1
NC_001139.9	567432	567433	T	G	652.64	NC_001139.9	566145	567467	YGR038C-A	1
NC_001139.9	567433	567434	AT	A	651.6	NC_001139.9	562199	567467	YGR038C-B	1
NC_001139.9	567433	567434	AT	A	651.6	NC_001139.9	566145	567467	YGR038C-A	1
NC_001139.9	567440	567441	A	G	648.64	NC_001139.9	562199	567467	YGR038C-B	1
NC_001139.9	567440	567441	A	G	648.64	NC_001139.9	566145	567467	YGR038C-A	1
NC_001139.9	567443	567444	G	T	639.64	NC_001139.9	562199	567467	YGR038C-B	1
NC_001139.9	567443	567444	G	T	639.64	NC_001139.9	566145	567467	YGR038C-A	1
NC_001139.9	567448	567449	G	T	642.64	NC_001139.9	562199	567467	YGR038C-B	1
NC_001139.9	567448	567449	G	T	642.64	NC_001139.9	566145	567467	YGR038C-A	1
NC_001139.9	567449	567450	A	G	645.64	NC_001139.9	562199	567467	YGR038C-B	1
NC_001139.9	567449	567450	A	G	645.64	NC_001139.9	566145	567467	YGR038C-A	1
NC_001139.9	799641	799642	G	A	677.06	NC_001139.9	798543	800066	YGR155W	1
NC_001139.9	817801	817802	G	T	256.64	NC_001139.9	817747	823015	YGR161C-D	1
NC_001139.9	817807	817808	T	C	188.64	NC_001139.9	817747	823015	YGR161C-D	1
NC_001139.9	817810	817811	G	A	154.64	NC_001139.9	817747	823015	YGR161C-D	1
NC_001139.9	817813	817814	T	A	112.64	NC_001139.9	817747	823015	YGR161C-D	1
NC_001139.9	945621	945622	C	A	32.64	NC_001139.9	945145	947019	YGR225W	1
NC_001139.9	1006274	1006275	TG	T	975.03	NC_001139.9	1006205	1007305	YGR257C	1
NC_001139.9	1006279	1006280	G	GC	975.03	NC_001139.9	1006205	1007305	YGR257C	1
NC_001139.9	1068965	1068966	C	T	414.64	NC_001139.9	1067222	1068991	YGR287C	1
NC_001140.6	2292	2293	GC	G	51	NC_001140.6	445	3311	YHL050C	1
NC_001140.6	17534	17535	A	AT	200.76	NC_001140.6	17392	17841	YHL041W	1
NC_001140.6	214125	214126	C	T	402.64	NC_001140.6	213185	214249	YHR054C	1
NC_001140.6	216123	216124	C	T	460.06	NC_001140.6	215183	217834	YHR056C	1
NC_001140.6	417054	417055	G	A	360.06	NC_001140.6	413685	417179	YHR158C	1
NC_001140.6	434227	434228	C	A	397.06	NC_001140.6	429707	436948	YHR165C	1
NC_001141.2	105433	105434	A	AAAT	2641.03	NC_001141.2	102782	105676	YIL130W	1
NC_001141.2	137606	137607	G	T	638.64	NC_001141.2	136654	137877	YIL119C	1
NC_001141.2	318694	318695	T	A	560.06	NC_001141.2	318200	320965	YIL017C	1
NC_001142.9	22237	22238	A	T	253.04	NC_001142.9	21973	22563	YJL218W	1
NC_001142.9	91341	91342	A	AT	265.01	NC_001142.9	90786	91657	YJL177W	1
NC_001142.9	98706	98707	G	A	516.06	NC_001142.9	97737	99467	YJL172W	1
NC_001142.9	122436	122437	G	A	1297.64	NC_001142.9	122265	122948	YJL158C	1
NC_001142.9	122439	122440	G	A	1294.64	NC_001142.9	122265	122948	YJL158C	1
NC_001142.9	199170	199171	A	C	446.06	NC_001142.9	198678	203325	YJL113W	1
NC_001142.9	200219	200220	A	G	444.06	NC_001142.9	198678	203325	YJL113W	1
NC_001142.9	292156	292157	G	A	438.06	NC_001142.9	291336	293981	YJL078C	1
NC_001142.9	314682	314683	G	A	655.06	NC_001142.9	314114	314872	YJL066C	1
NC_001142.9	412506	412507	C	T	425.06	NC_001142.9	411234	413399	YJL012C	1
NC_001142.9	429543	429544	C	A	408.06	NC_001142.9	425157	431237	YJL005W	1
NC_001142.9	475340	475341	T	C	61.64	NC_001142.9	472760	478028	YJR027W	1
NC_001142.9	475341	475342	C	T	61.64	NC_001142.9	472760	478028	YJR027W	1
NC_001142.9	475373	475374	C	T	64.64	NC_001142.9	472760	478028	YJR027W	1
NC_001142.9	475825	475826	A	G	70.64	NC_001142.9	472760	478028	YJR027W	1
NC_001142.9	475830	475831	A	G	70.64	NC_001142.9	472760	478028	YJR027W	1
NC_001142.9	477531	477532	C	T	608.64	NC_001142.9	472760	478028	YJR027W	1
NC_001142.9	477533	477534	G	A	608.64	NC_001142.9	472760	478028	YJR027W	1
NC_001142.9	477558	477559	G	A	648.64	NC_001142.9	472760	478028	YJR027W	1
NC_001142.9	477674	477675	G	C	808.64	NC_001142.9	472760	478028	YJR027W	1
NC_001142.9	477677	477678	A	C	808.64	NC_001142.9	472760	478028	YJR027W	1
NC_001142.9	477725	477726	G	A	736.64	NC_001142.9	472760	478028	YJR027W	1
NC_001142.9	477779	477780	T	C	744.64	NC_001142.9	472760	478028	YJR027W	1
NC_001142.9	477780	477781	A	G	744.64	NC_001142.9	472760	478028	YJR027W	1
NC_001142.9	580248	580249	CTTT	C	44.99	NC_001142.9	580205	581239	YJR079W	1
NC_001142.9	715095	715096	G	A	445.64	NC_001142.9	712255	715740	YJR151C	1
NC_001142.9	715099	715100	G	T	445.64	NC_001142.9	712255	715740	YJR151C	1
NC_001142.9	715108	715109	A	T	442.64	NC_001142.9	712255	715740	YJR151C	1
NC_001142.9	715114	715115	G	A	439.64	NC_001142.9	712255	715740	YJR151C	1
NC_001142.9	715122	715123	G	A	436.64	NC_001142.9	712255	715740	YJR151C	1
NC_001142.9	715126	715127	A	T	436.64	NC_001142.9	712255	715740	YJR151C	1
NC_001142.9	715129	715130	C	A	436.64	NC_001142.9	712255	715740	YJR151C	1
NC_001142.9	715132	715133	T	A	436.64	NC_001142.9	712255	715740	YJR151C	1
NC_001142.9	715141	715142	A	G	310.64	NC_001142.9	712255	715740	YJR151C	1
NC_001143.9	68454	68455	G	GCC	931.03	NC_001143.9	68232	70220	YKL198C	1
NC_001143.9	68468	68469	T	TG	922.03	NC_001143.9	68232	70220	YKL198C	1
NC_001143.9	141913	141914	C	CAA	1509.6	NC_001143.9	141794	142819	YKL164C	1
NC_001143.9	141915	141916	ATG	A	1509.6	NC_001143.9	141794	142819	YKL164C	1
NC_001143.9	142782	142783	A	G	2058.64	NC_001143.9	141794	142819	YKL164C	1
NC_001143.9	142787	142788	G	A	1917.64	NC_001143.9	141794	142819	YKL164C	1
NC_001143.9	144433	144434	T	C	1687.64	NC_001143.9	144401	145378	YKL163W	1
NC_001143.9	144438	144439	C	T	1752.64	NC_001143.9	144401	145378	YKL163W	1
NC_001143.9	145252	145253	A	G	1803.64	NC_001143.9	144401	145378	YKL163W	1
NC_001143.9	145254	145255	C	CCA	1825.6	NC_001143.9	144401	145378	YKL163W	1
NC_001143.9	145256	145257	CTT	C	1822.6	NC_001143.9	144401	145378	YKL163W	1
NC_001143.9	451568	451569	GGAACAC	G	166.1	NC_001143.9	451434	451988	YKR007W	1
NC_001143.9	610669	610670	A	G	830.06	NC_001143.9	608946	611066	YKR090W	1
NC_001143.9	610671	610672	C	T	830.06	NC_001143.9	608946	611066	YKR090W	1
NC_001144.5	5704	5705	A	ACC	439.6	NC_001144.5	5605	5775	YLL066W-B	1
NC_001144.5	5708	5709	A	AC	556.6	NC_001144.5	5605	5775	YLL066W-B	1
NC_001144.5	5723	5724	A	ACCACACC	841.6	NC_001144.5	5605	5775	YLL066W-B	1
NC_001144.5	5725	5726	T	A	841.64	NC_001144.5	5605	5775	YLL066W-B	1
NC_001144.5	5727	5728	T	A	841.64	NC_001144.5	5605	5775	YLL066W-B	1
NC_001144.5	5730	5731	T	TTTC	862.6	NC_001144.5	5605	5775	YLL066W-B	1
NC_001144.5	5738	5739	C	T	913.64	NC_001144.5	5605	5775	YLL066W-B	1
NC_001144.5	120072	120073	C	T	1052.06	NC_001144.5	116432	121111	YLL015W	1
NC_001144.5	291384	291385	A	G	863.06	NC_001144.5	290212	291936	YLR081W	1
NC_001144.5	291386	291387	A	G	863.06	NC_001144.5	290212	291936	YLR081W	1
NC_001144.5	443328	443329	C	T	468.06	NC_001144.5	442958	444688	YLR152C	1
NC_001144.5	528749	528750	T	A	445.06	NC_001144.5	528300	530387	YLR188W	1
NC_001144.5	651138	651139	C	A	3384.64	NC_001144.5	651117	652439	YLR256W-A	1
NC_001144.5	651140	651141	A	T	3384.64	NC_001144.5	651117	652439	YLR256W-A	1
NC_001144.5	651141	651142	C	T	3384.64	NC_001144.5	651117	652439	YLR256W-A	1
NC_001144.5	828903	828904	C	T	271.06	NC_001144.5	828730	829380	YLR350W	1
NC_001144.5	944238	944239	C	A	119.73	NC_001144.5	941483	946796	YLR410W-B	1
NC_001144.5	1039435	1039436	T	A	418.06	NC_001144.5	1039270	1041366	YLR452C	1
NC_001145.3	34473	34474	T	G	320.06	NC_001145.3	34243	37647	YML117W	1
NC_001145.3	73802	73803	G	A	962.06	NC_001145.3	70624	73920	YML100W	1
NC_001145.3	88656	88657	G	A	739.06	NC_001145.3	87123	90731	YML091C	1
NC_001145.3	144591	144592	G	A	722.06	NC_001145.3	142210	144954	YML065W	1
NC_001145.3	211054	211055	G	A	324.04	NC_001145.3	209525	212155	YML034W	1
NC_001145.3	236652	236653	CT	C	129.6	NC_001145.3	236588	238731	YML017W	1
NC_001145.3	280728	280729	AGCAGAG	A	61.6	NC_001145.3	280590	282584	YMR008C	1
NC_001145.3	325905	325906	T	A	335.05	NC_001145.3	325877	327289	YMR027W	1
NC_001145.3	361550	361551	G	A	750.06	NC_001145.3	361305	362627	YMR046C	1
NC_001145.3	361550	361551	G	A	750.06	NC_001145.3	357359	362627	YMR045C	1
NC_001145.3	559980	559981	CT	C	39.61	NC_001145.3	559199	560812	YMR147W	1
NC_001145.3	587648	587649	T	G	261.05	NC_001145.3	587274	589550	YMR164C	1
NC_001145.3	605437	605438	G	A	297.05	NC_001145.3	603868	605520	YMR171C	1
NC_001145.3	630505	630506	A	G	76.32	NC_001145.3	629025	631970	YMR185W	1
NC_001145.3	672129	672130	T	C	561.06	NC_001145.3	671887	674766	YMR205C	1
NC_001145.3	680936	680937	T	C	965.06	NC_001145.3	677193	683564	YMR207C	1
NC_001145.3	680940	680941	C	T	965.06	NC_001145.3	677193	683564	YMR207C	1
NC_001145.3	710472	710473	G	A	535.06	NC_001145.3	707133	712109	YMR219W	1
NC_001145.3	796079	796080	C	T	468.06	NC_001145.3	795805	796416	YMR264W	1
NC_001145.3	908174	908175	G	T	311.64	NC_001145.3	907364	910786	YMR317W	1
NC_001145.3	908175	908176	T	C	311.64	NC_001145.3	907364	910786	YMR317W	1
NC_001145.3	908177	908178	A	G	353.64	NC_001145.3	907364	910786	YMR317W	1
NC_001145.3	908179	908180	T	G	280.64	NC_001145.3	907364	910786	YMR317W	1
NC_001145.3	908185	908186	A	G	280.64	NC_001145.3	907364	910786	YMR317W	1
NC_001145.3	908196	908197	G	C	280.64	NC_001145.3	907364	910786	YMR317W	1
NC_001145.3	908198	908199	G	T	280.64	NC_001145.3	907364	910786	YMR317W	1
NC_001145.3	908203	908204	G	A	280.64	NC_001145.3	907364	910786	YMR317W	1
NC_001145.3	908218	908219	C	T	238.64	NC_001145.3	907364	910786	YMR317W	1
NC_001146.8	136846	136847	A	G	463.64	NC_001146.8	135940	137661	YNL270C	1
NC_001146.8	136852	136853	A	G	502.64	NC_001146.8	135940	137661	YNL270C	1
NC_001146.8	136873	136874	C	T	519.64	NC_001146.8	135940	137661	YNL270C	1
NC_001146.8	136877	136878	T	C	546.64	NC_001146.8	135940	137661	YNL270C	1
NC_001146.8	139434	139435	C	T	1102.64	NC_001146.8	138550	140385	YNL268W	1
NC_001146.8	139451	139452	G	A	1285.64	NC_001146.8	138550	140385	YNL268W	1
NC_001146.8	139455	139456	A	G	1285.64	NC_001146.8	138550	140385	YNL268W	1
NC_001146.8	139476	139477	C	T	1372.64	NC_001146.8	138550	140385	YNL268W	1
NC_001146.8	139482	139483	C	T	1372.64	NC_001146.8	138550	140385	YNL268W	1
NC_001146.8	189585	189586	C	T	607.06	NC_001146.8	188051	190957	YNL243W	1
NC_001146.8	312328	312329	AACG	A	391.01	NC_001146.8	310636	315882	YNL172W	1
NC_001146.8	377887	377888	G	T	514.06	NC_001146.8	375321	378491	YNL132W	1
NC_001146.8	471767	471768	A	G	308.06	NC_001146.8	471377	472861	YNL083W	1
NC_001146.8	523420	523421	T	C	975.64	NC_001146.8	519456	524706	YNL054W-B	1
NC_001146.8	523428	523429	A	G	963.64	NC_001146.8	519456	524706	YNL054W-B	1
NC_001146.8	523431	523432	C	A	795.64	NC_001146.8	519456	524706	YNL054W-B	1
NC_001147.6	50002	50003	C	T	463.06	NC_001147.6	49555	52788	YOL145C	1
NC_001147.6	50010	50011	A	T	463.06	NC_001147.6	49555	52788	YOL145C	1
NC_001147.6	50012	50013	C	T	463.06	NC_001147.6	49555	52788	YOL145C	1
NC_001147.6	79297	79298	C	G	975.06	NC_001147.6	78352	79479	YOL128C	1
NC_001147.6	79304	79305	A	T	1065.06	NC_001147.6	78352	79479	YOL128C	1
NC_001147.6	79305	79306	T	A	1065.06	NC_001147.6	78352	79479	YOL128C	1
NC_001147.6	118032	118033	A	C	4384.64	NC_001147.6	118000	123268	YOL103W-B	1
NC_001147.6	118032	118033	A	C	4384.64	NC_001147.6	118000	119322	YOL103W-A	1
NC_001147.6	123238	123239	C	T	4617.64	NC_001147.6	118000	123268	YOL103W-B	1
NC_001147.6	345747	345748	T	C	1242.64	NC_001147.6	344335	345798	YOR009W	1
NC_001147.6	345766	345767	GCT	G	1496.6	NC_001147.6	344335	345798	YOR009W	1
NC_001147.6	345769	345770	T	TCA	1425.6	NC_001147.6	344335	345798	YOR009W	1
NC_001147.6	346243	346244	G	A	1381.64	NC_001147.6	346195	346950	YOR010C	1
NC_001147.6	358340	358341	G	A	437.06	NC_001147.6	357674	359947	YOR014W	1
NC_001147.6	459581	459582	C	T	741.06	NC_001147.6	459480	461276	YOR071C	1
NC_001147.6	497824	497825	G	A	371.05	NC_001147.6	497506	502452	YOR093C	1
NC_001147.6	524433	524434	C	T	778.06	NC_001147.6	523027	524841	YOR108W	1
NC_001147.6	773264	773265	G	C	501.06	NC_001147.6	772601	774127	YOR231W	1
NC_001147.6	902011	902012	C	T	336.06	NC_001147.6	901858	902874	YOR313C	1
NC_001147.6	946450	946451	T	A	603.06	NC_001147.6	946233	949109	YOR335C	1
NC_001147.6	1037517	1037518	C	CAAT	318.01	NC_001147.6	1036834	1039389	YOR373W	1
NC_001148.4	144689	144690	AGGAAACGTC	A	255.93	NC_001148.4	143821	147129	YPL216W	1
NC_001148.4	180851	180852	T	C	285.05	NC_001148.4	179277	181115	YPL194W	1
NC_001148.4	191944	191945	C	T	376.06	NC_001148.4	191406	192650	YPL188W	1
NC_001148.4	538294	538295	C	CT	53.6	NC_001148.4	535820	538936	YPL009C	1
NC_001148.4	620501	620502	A	C	195.02	NC_001148.4	620425	621258	YPR027C	1
NC_001148.4	759400	759401	T	G	244.02	NC_001148.4	758648	759481	YPR116W	1
NC_001148.4	844826	844827	ATT	A	112.6	NC_001148.4	844709	849980	YPR158W-B	1
NC_001148.4	844826	844827	ATT	A	112.6	NC_001148.4	844709	846031	YPR158W-A	1
NC_001148.4	844829	844830	C	CAG	112.6	NC_001148.4	844709	849980	YPR158W-B	1
NC_001148.4	844829	844830	C	CAG	112.6	NC_001148.4	844709	846031	YPR158W-A	1
NC_001148.4	846851	846852	T	A	267.64	NC_001148.4	844709	849980	YPR158W-B	1
NC_001148.4	846857	846858	T	C	298.64	NC_001148.4	844709	849980	YPR158W-B	1
NC_001148.4	890346	890347	T	A	336.06	NC_001148.4	888974	891043	YPR175W	1
NC_001148.4	893107	893108	G	A	377.06	NC_001148.4	892332	893729	YPR178W	1
NC_001148.4	943050	943051	C	A	361.64	NC_001148.4	943032	943896	YPR202W	1
