# Supplementary material for: Large-scale genomic rearrangements boost SCRaMbLE in Saccharomyces cerevisiae
Source: Nat Commun. 2024 Jan 26;15:770. doi: 10.1038/s41467-023-44511-5 (PMC10817965; doi:10.1038/s41467-023-44511-5)
Supplement: Supplementary file 10 — Source Data [file 41467_2023_44511_MOESM10_ESM.xlsx]

## Sheet: Summary
Source data:
Fig. 2b
Fig. 2c
Fig. 2d
Fig. 2e
Fig. 2f
Supplementary Fig.1c
Supplementary Fig.2a
Supplementary Fig.3
Supplementary Fig.4b
Supplementary Fig.6
Supplementary Fig.7a
Supplementary Fig.7c
Supplementary Fig.9a
Supplementary Fig.10a
Supplementary Fig.11a
Supplementary Fig.14b
Supplementary Fig.14c
Supplementary Fig.14d

## Sheet: Figure 2b
haploid	diploid
0.310924	0.0310778

## Sheet: Figure 2c
		SparLox83R
Chr4	12	1902		Best-fit values
Chr2	11	1725		Slope	161.2
Chr12	8	1455		Y-intercept	-9.902
Chr5	6	845		X-intercept	0.06143
Chr10	5	849		1/slope	0.006204
Chr7	4	702
Chr11	4	594		Std. Error
Chr13	4	489		Slope	8.105
Chr15	3	551		Y-intercept	45.08
Chr8	3	527
Chr14	3	510		95% Confidence Intervals
Chr3	3	414		Slope	143.8 to 178.6
Chr1	3	407		Y-intercept	-106.6 to 86.79
Chr9	2	475		X-intercept	-0.5933 to 0.6073
Chr6	2	274
Chr16	2	211		Goodness of Fit
				R squared	0.9658
				Sy.x	97.07
				Is slope significantly non-zero?
				F	395.5
				DFn, DFd	1, 14
				P value	<0.0001
				Deviation from zero?	Significant
				Equation	Y = 161.2*X - 9.902
				Data
				Number of X values	16
				Maximum number of Y replicates	1
				Total number of values	16
				Number of missing values	0

## Sheet: Figure 2d
hARR-inter	hARR-intra	dARR-inter	dARR-intra
0.00416667	0.0106383	0.000383297	0.0021645		Table Analyzed	ARR- violin		Table Analyzed	ARR- violin
0.00627134	0.0141844	0.000725832	0.00329567
0.0012145	0.00224215	0.000146419	0.00150602		Column B	hARR-intra		Column D	dARR-intra
0.00596458	0.00383223	0.000766871	0.000697156		vs.	vs.		vs.	vs.
0.00200395	0.0035485	8.33333e-05	0.000121212		Column A	hARR-inter		Column C	dARR-inter
0.0026148	0.0025974	0.000103067	0.000239866
0.00219452	0.00391556	7.62195e-05	0.000665188		Mann Whitney test			Mann Whitney test
0.000890544	0.00219815	9.21285e-05	0.000214408		P value	0.0003		P value	<0.0001
0.00594363	0.0320856	0.000424321	0.0241069		Exact or approximate P value?	Exact		Exact or approximate P value?	Exact
0.00542024	0.0309519	0.00042297	0.0243196		P value summary	***		P value summary	****
0.0017245	0.00547279	0.000176753	0.000411353		Significantly different (P < 0.05)?	Yes		Significantly different (P < 0.05)?	Yes
0.00202746	0.00676313	5.73044e-05	0.00111136		One- or two-tailed P value?	Two-tailed		One- or two-tailed P value?	Two-tailed
0.00282911	0.00558744	9.2785e-05	0.00226733		Sum of ranks in column A,B	4715 , 6610		Sum of ranks in column C,D	4270 , 7056
0.00339331	0.00352005	0.000102571	0.00109409		Mann-Whitney U	1865		Mann-Whitney U	1420
0.00301571	0.0205843	0.000199553	0
0.00178872	0.00353535	0.000107547	0.000368732		Difference between medians			Difference between medians
0.00369385	0.0189125	0.000158629	0.000423012		Median of column A	0.004173, n=75		Median of column C	0.0002295, n=75
0.00724032	0.00730994	0.0003663	0.000769231		Median of column B	0.005487, n=75		Median of column D	0.0006972, n=75
0.000552639	0.00177305	6.59544e-05	0.00023084		Difference: Actual	0.001314		Difference: Actual	0.0004677
0.00551684	0.00863821	0.000430057	0.0011289		Difference: Hodges-Lehmann	0.001793		Difference: Hodges-Lehmann	0.0004527
0.0029188	0.00602617	0.000193573	0.000554324
0.00450715	0.00548697	0.000152625	0.000534188
0.00246159	0.00505051	6.90131e-05	0.000543478
0.00298323	0.00591017	0.000142359	0.000747384
0.00315798	0.00334497	0.000229489	0.000200803
0.00514014	0.00746775	0.000299115	0.000732831
0.00434697	0.00656985	0.000228389	0.0004996
0.00474862	0.00575314	0.000268684	0.00119358
0.00531544	0.00808314	0.000473821	0.00124378
0.00209174	0.0127148	9.3865e-05	0.00194301
0.00244948	0.0117371	0.000178923	0.00185185
0.00402076	0.00724638	0.000164317	0.000944822
0.00100038	0.00530974	8.58575e-05	0.000197472
0.00448131	0.00986842	0.000254259	0.000835422
0.00676716	0.00200401	0.000608774	0.000451671
0.00316122	0.00375234	5.39316e-05	0
0.00402239	0.00410678	0.000349257	0
0.00546777	0.011687	0.000207634	0.0012285
0.00576468	0.0160398	0.000376679	0.00261628
0.00546516	0.00886918	0.000676188	0.00175644
0.00185756	0.00166945	0.000123548	0.000313283
0.00479224	0.00344353	0.000191571	0.00747126
0.00668612	0.00510576	0.00254796	0.0125899
0.00363338	0.00281294	0.000239464	0.00574713
0.00680074	0.00212766	0.000797448	0.000797448
0.00194527	0.00178998	8.53793e-05	0.000692521
0.00272109	0.00647619	0.000176367	0.0015873
0.00223819	0.00541586	7.42329e-05	0.000230947
0.00544625	0.0135729	0.000393028	0.000478469
0.00476191	0.0116279	0.000273324	0.00229592
0.00675	0.0105	0.000727934	0.00127388
0.00173645	0.000978474	0.000268473	0
0.00611843	0.00268817	0.000183566	0
0.00417319	0.00925926	0.000134138	0
0.00482469	0.00904255	0.000474991	0
0.00667989	0.00786713	0.000264166	0.00276549
0.00528276	0.00772921	0.000284835	0.00254453
0.00351351	0.00517891	0.000248165	0.000593824
0.00460783	0.0164989	0.000157109	0.00296053
0.00474264	0.0169393	0.000327462	0.00187644
0.00581628	0.00721649	0.000335203	0.000591017
0.00134487	0.00154594	0.00216583	0.00433754
0.00640522	0.00404858	0.000346369	0.00580169
0.00461507	0.00424757	0.00027482	0
0.00203281	0.00171821	0.000366966	0.000620347
0.00161412	0.00231054	8.30454e-05	0
0.00641473	0.0049505	0.00181356	0.00083612
0.00527903	0.0015083	0.000251693	0
0.00445229	0.00739247	0.000142694	0.000856164
0.00480072	0.00797101	0.000511247	0.0010225
0.00523349	0.00759144	0.00055623	0.000404531
0.00366351	0.00389538	0.000126839	0
0.00518408	0.00399202	0.000115741	0.000462963
0.00177443	0	5.24182e-05	0.000637755
0.00331497	0	0.000339783	0.000652742

## Sheet: Figure 2e
+	-
0.00178033	0.000546237		Table Analyzed	accessibility inter
0.00182202	0.000891266
0.00192822	0.000959079		Column B	-
0.00200509	0.00119677		vs.	vs.
0.00200551	0.00130495		Column A	+
0.00206473	0.00162105
0.00211429	0.00170648		Unpaired t test
0.0023898	0.00177674		P value	<0.0001
0.00258779	0.00188774		P value summary	****
0.00269397	0.00188969		Significantly different (P < 0.05)?	Yes
0.00290467	0.00217099		One- or two-tailed P value?	Two-tailed
0.00299936	0.00229489		t, df	t=4.151, df=73
0.00301811	0.0024564
0.0032093	0.00310853		How big is the difference?
0.00328066	0.00362112		Mean of column A	0.00447
0.0034571	0.00400335		Mean of column B	0.0028
0.00353263	0.00406419		Difference between means (B - A) ± SEM	-0.001669 ± 0.0004021
0.00366134	0.00407416		95% confidence interval	-0.002471 to -0.0008677
0.00366547	0.00480495		R squared (eta squared)	0.1909
0.00411184	0.00482979
0.00440529	0.00595543		F test to compare variances
0.00454002	0.00644576		F, DFn, Dfd	1.197, 21, 52
0.00454546			P value	0.5848
0.00457139			P value summary	ns
0.00467542			Significantly different (P < 0.05)?	No
0.00469285
0.00470646			Data analyzed
0.00474446			Sample size, column A	53
0.00481799			Sample size, column B	22
0.00481989
0.00512033
0.00512878
0.0051344
0.00516529
0.00520455
0.00527363
0.00535813
0.00539211
0.00541974
0.00553852
0.00562042
0.00570637
0.0058681
0.00597536
0.00601361
0.00619553
0.00620005
0.00667675
0.00668143
0.00671181
0.00676763
0.00677829
0.00720391

## Sheet: Figure 2f
1/distance	RW-haploid
0.000143864	0.278928		Best-fit values
0.000127812	0.061835		Slope	1172
6.07054e-05	0.0352179		Y-intercept	-0.003065
4.51794e-05	0.0209478		X-intercept	2.615e-06
4.32545e-05	0.011904		1/slope	0.0008534
4.29516e-05	0.0155981
3.53882e-05	0.0811493		Std. Error
3.19703e-05	0.0143078		Slope	84.08
2.388e-05	0.00180988		Y-intercept	0.001931
2.37158e-05	0.00764484
2.15471e-05	0.0378272		95% Confidence Intervals
2.05128e-05	0.0326732		Slope	1005 to 1338
2.00164e-05	0.00397173		Y-intercept	-0.006892 to 0.0007622
1.87403e-05	0.0299395		X-intercept	-7.059e-007 to 5.531e-006
1.86279e-05	0.0220605
1.8383e-05	0.0341509		Goodness of Fit
1.81538e-05	0.00194304		R squared	0.6405
1.80304e-05	0.0172636		Sy.x	0.01709
1.77708e-05	0.00801605
1.70873e-05	0.00219112		Is slope significantly non-zero?
1.65224e-05	0.02244		F	194.2
1.60223e-05	0.0347759		DFn, DFd	1, 109
1.57873e-05	0.00405098		P value	<0.0001
1.39034e-05	0.00795054		Deviation from zero?	Significant
1.30634e-05	0.0188684
1.28873e-05	0.0210421		Equation	Y = 1172*X - 0.003065
1.25559e-05	0.0140372
1.2021e-05	0.0275287		Data
1.18277e-05	0.00455653		Number of X values	111
1.18275e-05	0.00630542		Maximum number of Y replicates	1
1.13541e-05	0.00857644		Total number of values	111
1.06346e-05	0.00881901		Number of missing values	0
9.98462e-06	0.0018677
9.87957e-06	0.014862
9.73805e-06	0.00836784
9.37356e-06	0
9.27377e-06	0.0121842
9.26741e-06	0.00853265
9.2602e-06	0.0134456
9.1987e-06	0.00172423
9.18923e-06	0.00199932
8.97054e-06	0
8.71376e-06	0.00394567
8.38223e-06	0.00222267
8.31165e-06	0.00598131
7.78853e-06	0.0100127
7.69438e-06	0.00588714
7.67784e-06	0.0041615
7.63609e-06	0.00390613
7.4297e-06	0.00829251
7.04498e-06	0.00188254
7.02154e-06	0.00390827
6.98656e-06	0.00375929
6.8158e-06	0.0162781
6.73514e-06	0
6.67267e-06	0.0151155
6.61472e-06	0.00588974
6.48025e-06	0.00377889
6.35425e-06	0.00660066
6.24333e-06	0.00436016
6.20094e-06	0.00525927
6.16732e-06	0.0100151
6.06193e-06	0.00182743
6.06072e-06	0.00621802
6.04708e-06	0
6.02867e-06	0
5.9138e-06	0.00373874
5.80987e-06	0.0113962
5.77087e-06	0.0107779
5.75712e-06	0
5.67601e-06	0.0209991
5.56081e-06	0
5.41515e-06	0.00219784
5.39296e-06	0.00368004
5.35556e-06	0
5.3024e-06	0.00189144
5.1981e-06	0.00431612
5.07967e-06	0.00846599
4.97827e-06	0
4.69649e-06	0.00893195
4.64024e-06	0.00367372
4.62015e-06	0.00194084
4.61408e-06	0.0204219
4.42872e-06	0.00184643
4.42008e-06	0.00209475
4.28833e-06	0.00899015
4.19185e-06	0.00466646
4.18782e-06	0.0019012
4.18652e-06	0.00395838
3.98924e-06	0.00400164
3.90689e-06	0
3.90046e-06	0.00593051
3.88886e-06	0.00396468
3.78842e-06	0.00207267
3.77191e-06	0
3.7204e-06	0.00403556
3.68978e-06	0.00404679
3.66363e-06	0
3.6073e-06	0.00205293
3.57805e-06	0.0106614
3.57003e-06	0.00217643
3.56589e-06	0.00899035
3.55003e-06	0.00445247
3.51011e-06	0
3.4979e-06	0.00379088
3.46437e-06	0.00202117
3.37174e-06	0
3.30262e-06	0
3.2956e-06	0.00217404
3.254e-06	0
3.2285e-06	0.00225211
3.21764e-06
3.20277e-06
3.18325e-06
3.17633e-06
3.09204e-06
2.99655e-06
2.98763e-06
2.98159e-06
2.97756e-06
2.95205e-06
2.8844e-06
2.7946e-06
2.77466e-06
2.7499e-06
2.74648e-06
2.7382e-06
2.73646e-06
2.6802e-06
2.65468e-06
2.58173e-06
2.52949e-06
2.43499e-06
2.41458e-06
2.40974e-06
2.39627e-06
2.38881e-06
2.36349e-06
2.35872e-06
2.35775e-06
2.32529e-06
2.2696e-06
2.24682e-06
2.20967e-06
2.20503e-06
2.16663e-06
2.13079e-06
2.11916e-06
2.11685e-06
2.09585e-06
2.09496e-06
2.08158e-06
2.05966e-06
2.01952e-06
2.01257e-06
1.97787e-06
1.97049e-06
1.96986e-06
1.953e-06
1.89936e-06
1.8341e-06
1.82377e-06
1.78398e-06
1.78199e-06
1.78031e-06
1.77463e-06
1.75177e-06
1.68862e-06
1.63205e-06
1.62475e-06
1.59458e-06
1.55592e-06
1.55552e-06
1.55486e-06
1.53956e-06
1.49477e-06
1.4904e-06
1.46783e-06
1.45978e-06
1.44873e-06
1.44615e-06
1.44531e-06
1.43318e-06
1.4296e-06
1.38751e-06
1.37834e-06
1.35803e-06
1.34127e-06
1.32831e-06
1.28702e-06
1.26346e-06
1.21115e-06
1.20774e-06
1.18844e-06
1.16873e-06
1.14959e-06
1.1324e-06
1.12908e-06
1.08113e-06
1.06163e-06
1.0451e-06
1.02264e-06
1.01437e-06
9.93238e-07
9.68105e-07
9.59595e-07
8.75025e-07
8.34787e-07
8.04519e-07
7.70378e-07

## Sheet: Supplementary Fig.1c
SynII	SynIII	SparLox83
6951	2999	302
7824	2052	376
16473	448	7364
22134	3132	3933
23119	282	2710
23282	8131	228
28258	2064	4734
31279	8714	2239
41876	247	1871
42166	5761	3756
46410	3582	2343
48750	5270	744
49959	2576	2036
53683	86	1629
55085	2467	93
55462	3501	8837
56272	1922	7037
58523	1793	6279
60524	1480	6738
63342	5474	4759
71925	2008	4058
76550	1390	3548
79644	1348	1398
83188	6299	272
84549	220	3064
88074	2230	3736
94033	6611	4891
100154	153	4808
101219	725	157
107905	1530	2470
107989	1082	120
108711	1111	2408
111476	1589	432
114761	5021	3634
120313	1833	3614
130245	349	4416
141945	2819	678
143132	1832	5895
160171	431	421
164964	1405	3359
164997	2668	907
165369	3284	5585
176180	2529	2937
184667	491	3435
186722	3013	188
200873	5495	8243
225799	3553	2714
238558	1723	1420
250674	3499	9109
263962	1281	2704
271019	2114	3313
277216	111	3820
281688	852	4296
303435	767	881
333717	578	6709
335391	4669	2224
526494	2235	1286
563499	1200	5241
642871	3293	2590
	968	3441
	1028	2985
	2098	484
	827	3989
	3708	3854
	8257	525
	4180	8268
	1500	1534
	15268	293
	3071	894
	838	959
	7564	5330
	5240	4307
	1321	4087
	3238	4219
	786	1959
	2247	305
	1993	1019
	189	2964
	5692	341
	1269	3511
	119	1860
	2520	4395
	5362	2771
	150	961
	2239	184
	3976	5963
	4515	358
	1341	2230
	377	1582
	3694	5566
	2916	1338
	5451	3703
	4336	1373
	225	2846
	11214	1518
	3466	5986
	889	1388
		2445
		168
		1494
		2499
		2488
		499
		2368
		3346
		3398
		1571
		5456
		3498
		2806
		1325
		1513
		2686
		571
		7960
		3749
		1487
		2100
		1792
		2747
		4513
		1662
		3348
		5337
		3155
		6538
		4662
		627
		3947
		3386
		232
		2255
		3322
		6023
		1185
		1884
		4790
		136
		6950
		2309
		258
		6876
		252
		2384
		596
		3913
		3540
		1292
		318
		6791
		155
		9340
		1221
		139
		3569
		3263
		4104
		1846
		1306
		1273
		3726
		402
		2186
		11820
		3641
		17661
		1313
		1403
		2274
		1350
		215
		4810
		5153
		2473
		4696
		1564
		3070
		466
		2266
		2086
		422
		1851
		184
		3811
		330
		2463
		2681
		193
		4246
		1337
		176
		1774
		4953
		280
		1828
		3600
		2085
		3165
		1352
		1864
		1666
		3303
		232
		9730
		2258
		1718
		12366
		187
		6341
		777
		3960
		1322
		1840
		2269
		286
		2857
		342
		6059
		1601
		1977
		4943
		2696
		157
		3226
		2567
		2531
		626
		9873
		5417
		7567
		161
		4645
		2080
		2109
		3763
		1743
		4261
		3127
		2939
		2227
		922
		2057
		61
		3293
		5366
		1734
		3157
		206
		9584
		1729
		217
		2220
		3751
		290
		7411
		1725
		4413
		1206
		144
		4798
		3418
		4719
		326
		2311
		302

## Sheet: SupplementaryFig.4b
haploid					diploid
flank length = 500	flank length = 1000	flank length = 1500	flank length = 2500		flank length = 500	flank length = 1000	flank length = 1500	flank length = 2500
0.0044847	0.00444523	0.00444523	0.00456621		0.000458455	0.000458455	0.000461437	0.000456051
0.00654094	0.00662427	0.00669051	0.00675676		0.000774901	0.000792692	0.000810434	0.000789889
0.00123411	0.00125636	0.00128409	0.00131993		0.000186823	0.000187398	0.000187398	0.000150869
0.0023019	0.00260502	0.00334645	0.00347335		0.000189997	0.000227017	0.00031941	0.00033162
0.00228517	0.00232432	0.00268146	0.00300613		7.66e-05	8.64e-05	0.000145133	0.000154932
0.00604625	0.00604625	0.00604625	0.00617586		0.000377656	0.000377656	0.0003795	0.0004158
0.00535025	0.00536687	0.00536687	0.00532006		0.000397965	0.000402084	0.000457489	0.000514619
0.00701865	0.00701865	0.00708848	0.00730562		0.000731623	0.000751944	0.000754343	0.000658642
0.00181109	0.00180365	0.00177956	0.00183877		0.00024422	0.000242758	0.000222862	0.000219375
0.00587012	0.00592165	0.00597249	0.00598456		0.000181058	0.000181944	0.000181944	0.000176417
0.00443625	0.00443727	0.00452703	0.00452772		0.000135135	0.000135135	0.000136042	0.000147958
0.005082	0.00509998	0.00511788	0.00515221		0.00037814	0.000416716	0.000417944	0.000434585
0.00702173	0.00702173	0.00697152	0.00712918		0.00047977	0.000481193	0.000486973	0.00043592
0.00547191	0.00558559	0.00562067	0.00574713		0.00049656	0.00049656	0.000497866	0.000468677
0.00362689	0.00370489	0.00366604	0.00367522		0.0002457	0.000246297	0.000246897	0.000211149
0.00589215	0.00591017	0.00592021	0.00611806		0.000396396	0.000398522	0.000399593	0.000434645
0.00585695	0.00595897	0.0060241	0.00619793		0.000458353	0.000459428	0.000461592	0.000471793
0.00604168	0.00606376	0.00607964	0.00616459		0.000299561	0.000316593	0.000315814	0.000301087
0.0013489	0.00135381	0.00133162	0.00130439		0.00202413	0.0020405	0.00204633	0.00208227
0.00620432	0.00626098	0.00629126	0.00626671		0.000814744	0.000814744	0.000818146	0.000776639
0.00521507	0.0047498	0.00482625	0.00503445		0.000312331	0.000261763	0.000296638	0.0003003
0.00199765	0.00201764	0.00205179	0.00195848		0.000322964	0.000324598	0.000342983	0.000352204
0.00165051	0.00168282	0.00171804	0.00173825		6.69e-05	6.64e-05	6.62e-05	5.33e-05
0.00616771	0.00622378	0.00624228	0.00620116		0.00157233	0.00158609	0.00158609	0.0015939
0.00502828	0.00504422	0.00504422	0.00503445		0.000232191	0.000231396	0.000231793	0.00026252
0.00474952	0.00473115	0.00474952	0.00476593		0.000131664	0.000155328	0.000131664	0.000154147
0.00489442	0.00499815	0.00505608	0.00527924		0.000513171	0.000509944	0.000509944	0.000536961
0.00538774	0.00538774	0.00542299	0.0055008		0.00048962	0.000507781	0.000523526	0.000461091
0.00346021	0.0036855	0.00374077	0.0037579		9.13e-05	0.000108855	0.000129316	0.000120196
0.00515869	0.00519321	0.0051975	0.00527501		0.000137692	0.000137293	0.000137293	0.0001485
0.00176263	0.00175627	0.00177745	0.00180524		5.47e-05	5.49e-05	5.47e-05	3.94e-05
0.0032032	0.00323633	0.00328574	0.00330786		0.000363266	0.000362293	0.000362293	0.000388319
0.00567114	0.00574565	0.00577308	0.00584913		0.000637624	0.00064153	0.00066324	0.000589442
0.00312209	0.00312209	0.0031149	0.00309582		0.000277787	0.000275786	0.00027645	0.00036523
0.00354147	0.00353141	0.00352629	0.00357196		0.000242395	0.000243487	0.000228526	0.000245106
0.00226082	0.00227814	0.00228217	0.0023166		5.62e-05	5.64e-05	5.64e-05	6.17e-05
0.0026464	0.00263471	0.00263541	0.00271463		0.000110767	0.00011107	0.000112301	0.000123224
0.0023722	0.00240652	0.00242821	0.00243686		0.000152599	0.000169342	0.000169342	0.000182123
0.00106558	0.00108397	0.00108785	0.00103176		9.94e-05	0.000115783	0.000115783	9.07e-05
0.00989879	0.00996898	0.00999553	0.00993727		0.00306492	0.00303009	0.00307284	0.00314138
0.00928109	0.00914853	0.00912913	0.00911092		0.00306812	0.00304141	0.00307837	0.00311277
0.00226392	0.00230606	0.00231396	0.00225225		0.000171452	0.000171848	0.000172246	0.000152217
0.0028173	0.00279923	0.00282954	0.00286346		0.000207368	0.0002079	0.000225514	0.000224601
0.00370046	0.00377943	0.00374471	0.00390139		0.000193603	0.00019416	0.00019416	0.000160875
0.00188807	0.00187629	0.00187629	0.00181525		7.9e-05	7.92e-05	7.92e-05	8.63e-05
0.00429424	0.00434276	0.0043592	0.00442078		0.000138956	0.000155726	0.000155726	0.000126973
0.00728189	0.00734581	0.00736158	0.00741064		0.000335739	0.000335739	0.000335739	0.000322848
0.00484334	0.004822	0.00486012	0.0050357		0.000248715	0.000232992	0.000265622	0.000236441
0.0049382	0.0050193	0.00501593	0.00501063		0.000401046	0.000403127	0.000402084	0.000408375
0.00568817	0.00567313	0.00576406	0.00580109		0.000615049	0.000591956	0.000600982	0.000563821
0.000765948	0.000765948	0.000740091	0.000729671		7.83e-05	7.81e-05	7.83e-05	6.57e-05
0.00606963	0.00605382	0.00605382	0.00604552		0.000517823	0.000519106	0.000519106	0.00046475
0.00353518	0.00352901	0.00354406	0.0036855		0.000234338	0.000234881	0.000234338	0.000249327
0.0047385	0.00473699	0.00479325	0.00496599		0.000225476	0.000225978	0.000226483	0.000217152
0.00288322	0.00286346	0.00285285	0.00281861		0.000107862	0.000123411	0.000124549	0.000149965
0.00349226	0.00347205	0.00358007	0.0036566		0.000203564	0.000204037	0.000204989	0.000202197
0.00323633	0.00322454	0.00320576	0.00317965		0.000223222	0.000221533	0.000205269	0.00020335
0.00554401	0.00557111	0.00561154	0.00564334		0.000334755	0.000334755	0.000333018	0.000302824
0.00284042	0.0028419	0.0028875	0.00296349		0.000246983	0.000246983	0.00026848	0.000285095
0.00322839	0.00326386	0.00328553	0.00344701		0.000288968	0.000291166	0.000311053	0.000334125
0.00431159	0.00431159	0.00435083	0.00430114		0.000237079	0.000237079	0.00022469	0.000257564
0.00132879	0.00129173	0.0012965	0.00130251		6.76e-05	6.79e-05	6.84e-05	5.49e-05
0.00491967	0.00503685	0.00497543	0.00488517		0.000276491	0.000293397	0.000294903	0.000275786
0.00640411	0.00642446	0.00643895	0.00632177		0.00054933	0.00054933	0.00054933	0.000492089
0.0031874	0.00317048	0.00322245	0.0031874		5.49e-05	5.49e-05	5.49e-05	3.79e-05
0.00409765	0.0041356	0.00417372	0.004158		0.000304668	0.000314268	0.000315644	0.000317716
0.00592294	0.00597109	0.00597109	0.00611539		0.000254972	0.000255615	0.000240088	0.000223364
0.00620032	0.00636116	0.00640782	0.00641551		0.00046821	0.000469332	0.000470458	0.00047775
0.00583758	0.00587404	0.00594853	0.00592464		0.000632951	0.000630001	0.000630001	0.000572892
0.00185384	0.00190978	0.00190297	0.00194513		0.000125291	0.000142623	0.000143379	0.000136895
0.00475583	0.00483246	0.00481383	0.00482625		0.000465983	0.000465983	0.000465983	0.000492395
0.00658668	0.00664951	0.00669589	0.00654304		0.0024882	0.00243756	0.00242771	0.00236024
0.00357798	0.00362127	0.00365868	0.00382106		0.000407735	0.000407735	0.000407735	0.000398358
0.00668606	0.00674675	0.00677681	0.00670253		0.000704496	0.000703385	0.000704496	0.00072729
0.0019014	0.00191167	0.00218384	0.0025575		9.08e-05	9.33e-05	0.000114521	0.000142034

## Sheet: Supplementary Fig.6
+	-
0	0.00202429		Table Analyzed	accessibility intra
0.00136893	0.00231729
0.0154506	0.00588235		Column B	Data Set-B
0.00231482	0.00340136		vs.	vs.
0.00402299	0.00182149		Column A	Data Set-A
0.0075	0.00314465
0.006	0.00614334		Unpaired t test
0.00557621	0.00546022		P value	0.4213
0.00293501	0.00365854		P value summary	ns
0.00586207	0.00238521		Significantly different (P < 0.05)?	No
0.00672156	0.00391389		One- or two-tailed P value?	Two-tailed
0.00656244	0.00803213		t, df	t=0.8088, df=73
0.0311871	0.0144068
0.00331181	0.00769231		How big is the difference?
0	0.00600343		Mean of column A	0.009432
0.00400697	0.00856531		Mean of column B	0.007897
0.00535362	0.013267		Difference between means (B - A) ± SEM	-0.001534 ± 0.001897
0.00217865	0.00862069		95% confidence interval	-0.005316 to 0.002247
0.0287253	0.0120824		R squared (eta squared)	0.008882
0.0164474	0.0147658
0.00720865	0.0356557		F test to compare variances
0.0058651	0.00449236		F, DFn, Dfd	1.037, 52, 21
0.0118182			P value	0.9639
0.0104822			P value summary	ns
0.0182444			Significantly different (P < 0.05)?	No
0.0175616
0.00577558			Data analyzed
0.00659341			Sample size, column A	53
0.00535332			Sample size, column B	22
0.0114155
0.00230415
0.00879074
0.00807227
0.00619835
0.0119826
0.00857143
0.0334071
0.00984366
0.0170103
0.0162086
0.0118765
0.0218579
0.00793651
0.00427553
0.00374532
0.0220588
0.00678541
0.00566893
0.0129199
0.00245902
0.00945378
0.00444444
0.00815851

## Sheet: Supplementary Fig.7a
1/distance	RW-diploid
0.000143864	0.198975
0.000127812	0.0115768			Best-fit values
6.07054e-05	0.00230291			Slope	676.4
4.51794e-05	0			Y-intercept	-0.004908
4.32545e-05	0.00121216			X-intercept	7.255e-06
4.29516e-05	0.00813896			1/slope	0.001478
3.53882e-05	0.0125359
3.19703e-05	0			Std. Error
2.388e-05	0			Slope	69.02
2.37158e-05	0			Y-intercept	0.001585
2.15471e-05	0.00368673
2.05128e-05	0.0167446			95% Confidence Intervals
2.00164e-05	0			Slope	539.7 to 813.2
1.87403e-05	0			Y-intercept	-0.008049 to -0.001767
1.86279e-05	0.00366655			X-intercept	2.902e-006 to 1.117e-005
1.8383e-05	0.00891862
1.81538e-05	0.00121587			Goodness of Fit
1.80304e-05	0.00253428			R squared	0.4685
1.77708e-05	0.000716767			Sy.x	0.01403
1.70873e-05	0
1.65224e-05	0			Is slope significantly non-zero?
1.60223e-05	0.00600839			F	96.07
1.57873e-05	0.0013102			DFn, DFd	1, 109
1.39034e-05	0.00384123			P value	<0.0001
1.30634e-05	0.00472578			Deviation from zero?	Significant
1.28873e-05	0
1.25559e-05	0.00496238			Equation	Y = 676.4*X - 0.004908
1.2021e-05	0.00286824
1.18277e-05	0			Data
1.18275e-05	0.00281314			Number of X values	111
1.13541e-05	0.00117807			Maximum number of Y replicates	1
1.06346e-05	0			Total number of values	111
9.98462e-06	0.00123848			Number of missing values	0
9.87957e-06	0.00359484
9.73805e-06	0.00122518
9.37356e-06	0
9.27377e-06	0.000840252
9.26741e-06	0
9.2602e-06	0
9.1987e-06	0
9.18923e-06	0.00112811
8.97054e-06	0.00125268
8.71376e-06	0.00132532
8.38223e-06	0.0110798
8.31165e-06	0.0011379
7.78853e-06	0
7.69438e-06	0
7.67784e-06	0
7.63609e-06	0
7.4297e-06	0.00133817
7.04498e-06	0
7.02154e-06	0.0326973
6.98656e-06	0.00124379
6.8158e-06	0
6.73514e-06	0
6.67267e-06	0.00255247
6.61472e-06	0.00120002
6.48025e-06	0.00120466
6.35425e-06	0
6.24333e-06	0.00119351
6.20094e-06	0
6.16732e-06	0
6.06193e-06	0
6.06072e-06	0
6.04708e-06	0
6.02867e-06	0
5.9138e-06	0.00126751
5.80987e-06	0.0012415
5.77087e-06	0.00260079
5.75712e-06	0.00121021
5.67601e-06	0.00416142
5.56081e-06	0
5.41515e-06	0
5.39296e-06	0
5.35556e-06	0
5.3024e-06	0
5.1981e-06	0.0013155
5.07967e-06	0
4.97827e-06	0
4.69649e-06	0.00127741
4.64024e-06	0.00122652
4.62015e-06	0
4.61408e-06	0
4.42872e-06	0
4.42008e-06	0.00125889
4.28833e-06	0.00128564
4.19185e-06	0.00134138
4.18782e-06	0
4.18652e-06	0
3.98924e-06	0
3.90689e-06	0
3.90046e-06	0
3.88886e-06	0.00121997
3.78842e-06	0.00125629
3.77191e-06	0
3.7204e-06	0.00119597
3.68978e-06	0
3.66363e-06	0
3.6073e-06	0
3.57805e-06	0
3.57003e-06	0
3.56589e-06	0.00156118
3.55003e-06	0
3.51011e-06	0.00122736
3.4979e-06	0
3.46437e-06	0
3.37174e-06	0
3.30262e-06	0
3.2956e-06	0
3.254e-06	0
3.2285e-06	0.00118122
3.21764e-06
3.20277e-06
3.18325e-06
3.17633e-06
3.09204e-06
2.99655e-06
2.98763e-06
2.98159e-06
2.97756e-06
2.95205e-06
2.8844e-06
2.7946e-06
2.77466e-06
2.7499e-06
2.74648e-06
2.7382e-06
2.73646e-06
2.6802e-06
2.65468e-06
2.58173e-06
2.52949e-06
2.43499e-06
2.41458e-06
2.40974e-06
2.39627e-06
2.38881e-06
2.36349e-06
2.35872e-06
2.35775e-06
2.32529e-06
2.2696e-06
2.24682e-06
2.20967e-06
2.20503e-06
2.16663e-06
2.13079e-06
2.11916e-06
2.11685e-06
2.09585e-06
2.09496e-06
2.08158e-06
2.05966e-06
2.01952e-06
2.01257e-06
1.97787e-06
1.97049e-06
1.96986e-06
1.953e-06
1.89936e-06
1.8341e-06
1.82377e-06
1.78398e-06
1.78199e-06
1.78031e-06
1.77463e-06
1.75177e-06
1.68862e-06
1.63205e-06
1.62475e-06
1.59458e-06
1.55592e-06
1.55552e-06
1.55486e-06
1.53956e-06
1.49477e-06
1.4904e-06
1.46783e-06
1.45978e-06
1.44873e-06
1.44615e-06
1.44531e-06
1.43318e-06
1.4296e-06
1.38751e-06
1.37834e-06
1.35803e-06
1.34127e-06
1.32831e-06
1.28702e-06
1.26346e-06
1.21115e-06
1.20774e-06
1.18844e-06
1.16873e-06
1.14959e-06
1.1324e-06
1.12908e-06
1.08113e-06
1.06163e-06
1.0451e-06
1.02264e-06
1.01437e-06
9.93238e-07
9.68105e-07
9.59595e-07
8.75025e-07
8.34787e-07
8.04519e-07
7.70378e-07

[truncated: 7 more sheets: Supplementary Fig.7c, Supplementary Fig.9a, Supplementary Fig.10a, Supplementary Fig.11a, Supplementary Fig.14b, Supplementary Fig.14c, Supplementary Fig.14d]
